# Supplementary material for: Transcultural adaptation and validation of the Serbian version of the colorectal-specific quality of life questionnaire FACT-C
Source: PLoS One. 2022 Feb 3;17(2):e0263110. doi: 10.1371/journal.pone.0263110 (PMC8812893; doi:10.1371/journal.pone.0263110)
Supplement: S1 Data — (XLSX) [file pone.0263110.s003.xlsx]

## Sheet: Zivoinovic J Database
rb	rbroj	test retest	gender	bmi	age	marriage	education	stadium	radio_hem_before	radio_hem_after	complications	hospitalization	hospital_duration	GP1	GP2	GP3	GP4	GP5	GP6	GP7	GS1	GS2	GS3	GS4	GS5	GS6	GS7	GE1	GE2	GE3	GE4	GE5	GE6	GF1	GF2	GF3	GF4	GF5	GF6	GF7	C1	C2	C3	C4	C5	C6	C7	Q2	C8
1	1	1	2	24.093	57	4	3		2	2	2	2	2	3	1	0	3	0	4	4	3	4	4	4	4	4		1	4	0	0	0	0	2	3	3	4	4	4	3	3	1	0	3	1	3	3	0
2	2	1	1	20.5714	59	3	2		2	2	2	2	2	2	0	0	0	0	0	0	2	3	3	3	3	4	1	2	3	0	2	0	0	3	2	2	3	2	3	1	2	0	4	4	2	3	3	0
3	3	1	2	31.1111	54	2	1		2	1	2	2	3	4	2	1	0	0	2	2	2	3	2	4	4	4	0	2	2	3	3	1	2	3	3	2	3	3	3	2	2	0	3	4	2	3	1	0
4	4	1	2	32.6905	67	2	1		2	2	2	2	3	0	0	0	0	0	0	0	2	4	1	4	4	4	4	1	4	0	0	1	1	4	4	4	4	2	4	4	0	0	4	4	0	4	2	0
5	5	1	2	35.4922	77	3	1		2	2	2	2	3	4	2	2	1	4	3	1	3	2	2	3	2	4	3	3	2	1	3	4	3	1	1	2	4	2	4	0	4	0	4	4	4	4	0	0
6	6	1	1	27.5482	76	3	3		2	2	2	2	3	4	2	4	2	3	4	4	1	2	2	1	2	0	0	4	0	4	4	0	4	1	0	0	3	2	1	0	2	4	0	0	4	0	0	0
7	7	1	2		77	2	1		2	2	2	1	2	4	1	0	1	0	3	2	3	4	4	4	4	4		3	1	3	0	3	3	2	3	3	2	3	3	1	0	0	3	3	0	4	3	0
8	8	1	1	29.7265	69	2	2	2	2	2	2	2	3	1	0	0	0	0	0	0	4	4	4	4	3	4	2	0	3	1	2	0	0	4	4	4	4	4	4	2	0	0	4	4	0	4	2	0
9	9	1	1	26.1224	66	1	1		2	2	2	2	3	1	1	0	1	1	2	0	3	3	3	3	3	4	2	1	4	1	1	0	0	2	2	3	3	2	3	4	0	0	2	2	2	4	4	1	3
10	10	1	1	28.7274	68	2	2		2	2	2	1	2	1	0	0	0	0	0	0	4	4	4	4	4	4		0	4	0	0	0	1	2	3	4	4	4	4	3	0	1	4	4	0	3	2	0
11	11	1	2	26.1719	72	2	1	2	2	2	2	2	3	1	0	0	0	0	0	0	2	4	4	4	4	2		0	2	0	0	0	0	3	2	2	4	3	3	2	0	1	3	3	2	4	4	0
12	12	1	2	20.7612	83	4	2	2	2	2	2	2	2	3	0	0	0	0	0	1	2	4	4	4	4	4		3	2	0	3	0	1	1	3	2	4	1	4	2	0	0	4	2	0	4	3	0
13	13	1	2	24.6755	84	2	3		2	2	2	2	2	2	0	0	0	0	2	0	3	3	3	3	2	3		0	3	0	0	0	0	3	2	3	3	2	2	3	0	0	4	3	0	3	3	0
14	14	1	1	27.6817	75	2	1	2	2	1	2	1	3	3	1	2	0	1	1	0	4	3	3	4	4	4		2	3	0	0	0	2	2	2	2	3	0	4	2	1	3	4	3	0	4	2	0
15	15	1	1	25.5354	78	4	2	1	2	2	2	2	2	0	0	0	1	0	0	0	3	4	3	4	4			4	3	0	0	0	0	3	4	4	4	4	4	4	0	1	3	3	3	3	2	0
16	16	1	1	15.7808	72	2	1	3	1	2	2	1	3	2	0	2	1	0	2	3	3	4	2	4	2	4		0	3	0	0	0	0	1	1	3	4	3	4	2	0	4	0	2	0	2	2	1	0
17	17	1	2	24.841	58	2	2		2	2	2	1	2	2	1	2	0	1	1	3	3	4	4	4	4	4		1	3	0	0	0	0	1	1	3	3	2	3	3	0	1	2	3	0	3	3	0
18	18	1	2	27.6361	66	4	3		2	1	2	1	2	0	0	0	0	0	0	0	2	4	2	4	4	0		4	3	2	3	2	4	4	4	4	4	1	3	2	0	0	2	3	0	4	0	0
19	19	1	1	38.6056	74	2	2	2	2	2	2	2	3	0	0	0	0	1	1	0	2	3	2	4	4	3	1	0	2	0	0	0	0	2	4	4	4	0	2	3	1	0	1	1	0	3	1	0
20	20	1	2	22.0386	60	2	3	1	2	2	2	2	2	3	4	0	2	3	0	4	3	4	4	4	2	4	3	0	3	3	3	0	1	0	0	3	0	1	2	3	0	0	1	0	0	0	2	0
21	21	1	1	32.872	63	2	2	3	2	2	2	2	3	2	0	0	0	0	1	0	3	4	3	4	3	4	1	0	4	0	0	0	0	4	4	4	4	3	4	4	0	3	4	4	0	3	4	0
22	22	1	2	23.3887	67	1	3	1	2	2	2	2	3	1	1	0	1	1	0	3	3	4	4	3	3	3	2	2	3	0	2	0	0	2	1	3	3	0	2	3	2	1	0	1	0	1	3	0
23	23	1	1	28.0497	64	2	2	4	2	1	2	2	2	1	0	0	0	0	2	1	4	4	4	4	4	4	0	2	4	0	0	0	1	2	4	4	4	4	4	4	0	1	0	4	0	3	4	0
24	24	1	1	24.8356	62	2	1	3	1	1	2	1	3	0	1	0	0	0	1	0	3	4	3	4	4	4		1	4	0	0	0	1	2	2	4	4	2	4	2	0	1	4	1	0	4	2	1	1
25	25	1	1	29.5369	81	2	3	1	2	2	2	2	2	4	0	3	0	0	0	4	2	4	4	4	4	4		0	4	0	0	0	0	0	0	2	4	1	3	2	0	1	4	4	0	4	3	0
26	26	1	2	26.6728	71	4	2		2	2	2	2	1	3	0	0	0	0	3	1	4	4	4	4	3			3	2	2	1	2	2	1	2	2	2	3	2	0	0	3	2	3	0	0	0	0
27	27	1	2	29.3848	65	3	1	2	2	2	2	1	2	0	0	0	2	0	0	2	3	2	3	0	0	3		0	3	0	0	0	0	0	3	2	4	3	3	3	1	0	3	3	0	3	3	1	2
28	28	1	2	22.6562	75	3	3		2	2	2	1	3	2	1	1	3	1	1	1	4	4	4	4	4	4		2	3	0	0	1	1	3	4	4	4	3	4	3	2	3	3	3	0	4	2	0
29	29	1	1	22.5306	87	2	3		2	2	2	2	2	2	0	0	0	0	0	2	3	4	4	4	4	4		0	3	0	0	0	0	1	3	4	4	4	4	3	0	0	3	0	0	3	3	1	0
30	30	1	1	26.0299	81	2	2		2	2	2	2	1	0	0	0	0	0	0	0	3	4	4	4	4	4	2	1	4	0	0	0	1	3	4	4	3	3	3	3	0	0	2	3	0	3	3	0
31	31	1	1	26.4721	79	2	3		2	2	2	2	3	2	0	0	1	0	0	1	4	4	4	3	4	4	4	1	3	0	1	2	0	0	2	1	3	1	2	2	1	0	0	3	0	4	1	1	0
32	32	1	1	21.0498	67	1	2		2	2	2	2	2	0	0	0	0	0	2	1	3	4	4	4	4	4		0	4	0	0	0	0	2	2	1	4	3	4	2	1	0	3	4	4	3	3	0
33	33	1	2	25.9516	79	2	4		2	2	2	1	2	1	0	0	0	0	0	0	4	4	2	4	3	3	0	2	4	0	0	0	0	3	3	4	4	2	4	2	1	0	4	0	2	2	2	0
34	34	1	2	23.03	67	3	2	4	2	1	2	2	3	0	0	0	0	0	1	0	4	4	4	4	2	1	0	0	3	0	0	0	1	1	2	2	4	4	4	1	0	0	0	2	1	4	3	1	2
35	35	1	2	30.0712	68	2	2		2	2	2	1	2	2	4	2	3	3	0	2	4	4	4	4	4	4		0	4	0	0	0	0	2	2	3	4	0	4	4	3	2	2	4	0	2	2	1	0
36	36	1	2	23.3067	38	2	1		2	2	2	2	1	1	0	0	0	0	0	1	4	4	4	4	4	4	4	3	2	0	1	0	0	3	3	4	3	3	3	3	0	0	3	3	0	2	3	0
37	37	1	1	23.6713	67	2	3		2	2	2	2	3	2	0	1	0	0	0	2	3	4	4	4	3	3		0	4	0	0	0	0	2	2	4	2	3	4	4	0	0	3	3	2	3	4	0
38	38	1	2	43.0089	74	4	2		2	2	2	2	2	2	0	0	0	1	0	0	2	4	3	4	4			2	3	0	0	0	0	0	2	4	4	2	3	3	0	0	4	3	0	2	2	0
39	39	1	1	33.126	67	2	2		2	2	2	2	2	1	0	0	0	0	0	0	4	4	4	4	4	4	1	0	0	0	1	0	0	2	4	4	4	4	2	2	0	0	4	4	0	4	3	0
40	40	1	1	24.0213	67	2	1		2	2	2	2	1	3	1	0	0	0	0	0	4	4	4	3	3	4	4	1	3	0	2	0	0	3	2	2	2	4	3	3	0	1	2	3	2	4	3	0
41	41	1	1	20.0474	82	2	3		2	2	1	2	3	0	0	0	0	2	2	1	4	4	4	4	4	4		0	4	0	0	0	0	2	3	4	4	2	4	3	0	0	4	4	0	4	3	0
42	42	1	2	28.578	53	1	2		2	2	2	2	2	2	0	0	2	0	1	2	3	4	4	4	4			1	4	0	0	0	1	0	3	3	4	2	2	3	0	2	2	2	1	2	3	0
43	43	1	1	20.9573	44	2	1		2	1	2	2	3	2	0	0	1	0	4	0	4	4	4	4	4	4	4	1	4	2	3	0	3	3	2	1	3	3	3	3	1	1	0	3	0	4	0	1	4
44	44	1	2	25.5102	68	2	3		2	2	1	2	3	0	0	0	0	0	0	0	2	4	4	4	4	4	4	0	4	0	0	0	0	3	3	3	4	2	3	2	0	0	3	4	0	4	3	0
45	45	1	1	25.0574	69	2	2	2	2	2	2	2	3	0	0	0	1	0	0	0	2	4	3	4	2	4	4	0	4	0	0	0	1	4	4	3	4	2	2	4	0	0	4	4	2	4	4	0
46	46	1	2	23.4375	66	2	2	1	2	2	2	1	3	3	0	1	1	0	1	1	3	3	3	3	2	3	1	1	2	0	1	0	1	2	2	2	3	4	2	2	0	3	0	2	1	2	1	0
47	47	1	2	25.7117	74	2	1	1	2	2	2	2	2	2	0	0	0	0	3	0	3	4	4	4	4	4		3	3	0	3	0	1	2	2	3	4	2	2	1	0	0	3	3	0	2	3	0
48	48	1	2	25.3444	66	2	2	2	2	2	2	1	3	1	0	0	0	0	0	0	2	4	3	4	4	4		1	3	0	1	2	3	3	4	4	4	1	3	3	0	0	3	2	0	3	3	0
49	49	1	1	24.3141	70	2	2	3	2	1	2	1	2	0	0	1	0	0	0	0	2	4	3	4	4	4		0	4	0	0	0	0	3	4	4	4	4	4	4	0	0	2	4	1	4	4	1	2
50	50	1	2	23.8751	79	4	3	4	2	2	2	2	3	3	0	0	0	0	2	0	3	4	3	4	4	4		0	3	0	0	0	0	4	4	4	4	2	4	4	0	0	4	4	4	4	4	0
51	51	1	1	18.4013	76	2	2	2	2	2	2	2	3	0	0	0	0	0	0	0	3	4	4	4	4	4	4	4	4	0	0	0	1	4	4	4	4	1	4	2	1	0	4	4	0	4	4	0
52	52	1	2	24.6097	81	2	2	1	2	2	2	2	1	1	1	0	1	0	0	2	3	4	4	4	4	4		0	3	0	0	0	0	4	4	4	3	3	4	4	0	1	4	4	0	2	4	1
53	53	1	2	19.4674	62	4	2	3	1	2	1	1	2	3	0	3	3	2	3	3	4	4	4	4	4	4	1	1	1	0	0	0	1	0	3	3	3	0	3	3	0	4	4	3	0	1	2	1	0
54	54	1	2	22.3214	64	2	2	3	2	1	2	2	3	2	1	3	0	0	1	3	4	4	4	4	4	4		0	4	0	1	0	0	2	4	4	4	2	4	4	1	0	4	4	0	4	4	0
55	55	1	1	23.3747	61	2	2	3	2	1	1	2	3	0	0	3	3	3	2	3	3	3	3	3	0	0	0	1	1	2	0	0	1	2	4	4	4	3	4	2	0	0	2	2	2	3	3	0
56	56	1	1	34.2857	69	2	2	3	2	1	1	2	3	0	0	0	0	0	0	0	2	4	2	4	4	4	2	0	3	0	0	0	0	3	4	4	4	4	2	2	0	0	4	4	0	4	1	0
57	57	1	2	28.125	67	4	2	1	2	2	2	1	3	3	0	0	0	0	1	0	4	4	4	4	4			0	4	0	0	0	1	2	0	1	4	4	4	2	0	0	4	4	1	4	1	0
58	58	1	1	27.7551	78	2	3	3	2	2	2	2	1	0	0	0	0	1	0	0	2	4	3	1	4	4	2	2	2	0	1	0	2	4	4	4	2	2	4	1	0	0	2	4	1	3	2	0
59	59	1	2	21.9899	57	2	3	3	2	1	2	2	3	1	0	3	0	0	2	1	2	4	2	4	4	4	2	3	3	1	0	1	3	2	0	1	4	4	4	1	0	3	4	4	0	4	3	0
60	60	1	2	21.0077	67	3	3	1	2	2	1	2	3	2	0	1	0	4	1	0	4	4	4	4	4	4		3	4	0	0	0	0	3	3	4	4	4	4	3	1	0	3	3	0	4	3	0
61	61	1	2	20.83	68	2	2	3	2	1	2	2	3	0	0	0	0	0	0	0	4	4	4	4	4	4	2	0	4	0	2	0	0	2	4	4	4	4	4	4	0	4	4	4	0	4	4	0
62	62	1	2	16.0256	77	1	2	1	2	2	1	2	3	3	0	0	1	1	0	0	2	4	3	4	4	4	4	0	4	0	1	0	0	4	4	4	4	4	4	1	3	4	4	2	0	4	3	1	3
63	63	1	1	32.3029	61	2	3	3	2	2	2	1	2	0	0	0	0	0	0		1	3	0	4	3	3	0	0	4	0	0	0	1	4	4	2	4	4	4	3	0	0	2	3	0	4	4	0
64	64	1	2	24.7409	73	2	3		2	2	2	2	2	0	0	1	0	0	0	0	3	4	3	3	3	4	2	0	2	0	0	0	0	4	4	4	4	3	3	2	0	0	2	2	0	2	3	0
65	65	1	1	28.0428	66	2	2	4	2	2	2	2	2	1	0	0	0	1	2	1	3	4	4	4	4	4	4	1	2	0	0	0	0	0	2	2	3	2	3	2	3	3	2	3	0	1	3	0
66	66	1	2	23.1837	67	4	3		2	2	2	2	2	0	0	0	0	0	0	0	4	4	4	4	4	4		0	0	0	0	0	0	4	2	3	4	4	4	3	0	3	4	4	0	3	2	0
67	67	1	1	26.3465	63	2	2		2	2	2	1	1	0	0	0	0	0	0	0	3	3	2	3	2	3		0	3	0	0	0	0	4	3	3	3	4	3	3	2	0	4	3	1	4	4	0
68	68	1	1	23.04	72	2	3	4	2	2	2	2	1	2	0	0	2	1	2	0	3	4	4	4	4	4		3	3	2	1	2	3	3	3	2	3	1	2	2	1	3	2	3	2	3	2	0
69	69	1	1	21.7776	67	2	2	4	2	2	2	1	2	1	0	0	0	0	1	0	4	4	3	3	3	4	4	2	2	0	1	1	1	3	3	3	2	2	3	3	0	0	4	4	0	2	3	0
70	70	1	2	28.0404	67	2	1	3	2	1	1	2	3	1	4	0	1	0	0	0	4	4	4	4	4	4	4	0	4	0	0	0	0	2	4	4	4	4	4	4	1	0	4	1	0	0	4	1	0
71	71	1	2	38.6667	73	4	1	2	2	2	2	2	3	2	0	3	2	0	2	0	4	4	4	4	4	4	2	3	3	0	3	0	0	3	3	2	4	0	4	2	0	0	4	2	0	4	4	1	2
72	72	1	1	27.5482	67	2	2	3	2	2	2	2	3	0	0	0	0	0	0	0	3	4	4	4	4	4	3	0	4	0	0	0	0	3	4	4	4	4	4	4	0	0	4	4	0	3	3	0
73	73	1	2	27.8852	80	2	2	1	2	2	2	1	3	0	0	0	0	2	0	0	4	4	4	4	4	4		0	4	0	0	0	0	4	4	4	4	4	4	4	0	0	0	3	0	4	0	0
92	92	1	1	25.4694	73	3	2		2	2	2	2	2	0	0	0	0	0	0	0	4	2	4	4	0	2		0	4	0	0	0	0	2	4	3	4	3	4	4	0	0	4	4	0	4	4	0
93	93	1	1	23.6713	60	4	2		2	1	2	2	3	1	0	0	0	3	0	0	4	4	4	4	4			1	4	0	0	0	1	2	2	2	4	4	4	4	2	2	1	2	4	4	2	0
94	94	1	2	26.6436	62	2	2		2	2	2	2	2	1	0	0	0	0	1	0	4	4	4	4	4	4	4	3	4	0	1	0	0	4	4	4	4	0	4	4	0	0	4	4	0	0	2	0
95	95	1	1	30.1038	59	2	2		2	2	2	1	2	2	1	0	0	0	0	0	4	4	4	4	4	4		2	4	0	1	0	0	3	4	4	4	2	4	4	4	3	4	4	1	4	4	0
96	96	1	1	22.5896	77	2	2		2	2	2	2	1	0	0	0	1	0	1	1	4	2	2	2	1	2		2	2	1	0	0		3	4	1	1	2	2	2	0	0	0	1	0	4	2	0
97	97	1	1	25.5354	81	2	2		2	2	2	2	2	3	2	0	2	0	3	1	3	4	4	4	3	4		3	3	0	2	0	0	0	1	2	4	2	1	3	0	3	3	3	0	2	3	0
98	98	1	2	23.5102	74	2	3		2	2	2	1	2	2	0	0	3	0	2	0	4	4	4	4	4	4	4	1	3	0	0	1	0	2	4	4	3	0	4	3	0	2	3	0	0	4	1	1	2
101	101	1	1	18.5185	78	4	2		2	2	2	2	3	4	1	0	0	1	3	3	4	4	4	2	2	4		4	0	3	4	0	0	0	2	0	0	2	0	0	1	2	2	2	1	1	2	1	3
102	102	1	2	25.8264	65	2	2		2	2	2	2	3	2	1	0	1	0	1	2	4	4	4	3	4	4	4	0	2	0	1	0	1	2	2	4	3	2	4	2	1	1	4	3	0	2	2	1	2
103	103	1	2	29.1363	79	2	3		2	2	2	2	1	3	0	2	0	0	0	0	4	4	4	4	4	4		0	3	0	0	0	0	4	4	4	4	2	4	4	0	1	3	3	0	2	4	0
104	104	1	2	21.875	70	2	2		2	2	2	2	3	0	1	0	0	0	0	0	4	4	4	4	4	4		0	4	0	0	0	0	3	4	4	4	4	4	4	0	3	4	4	0	1	3	0
105	105	1	2	20.9366	80	4	4		2	2	2	1	2	0	0	0	1	0	0	0	4	4	3	4	3	4		0	3	3	1	0	0	1	3	4	4	1	4	3	0	0	4	2	0	4	4	0
106	106	1	1	23.3556	75	2	2		2	2	2	2	3	2	2	0	0	0	0	2	4	4	4	4	4	4	4	1	4	0	0	0	0	3	3	4	4	4	4	4	0	0	4	0	3	2	3	1	2
107	107	1	2	24.3046	74	4	3		2	2	2	2	2	0	0	0	0	0	0	0	3	4	3	4	4	4		1	0	0	0	0	0	3	2	4	4	3	4	3	0	0	4	4	0	4	2	0
108	108	1	2	21.3039	65	4	2		2	1	2	1	3	0	0	0	0	0	1	0	4	4	4	4	4	4	3	0	4	0	0	0	0	3	4	4	4	4	4	4	0	0	1	3	0	2	4	1	1
109	109	1	1	30.9284	73	2	3		2	1	2	2	2	2	0	0	0	1	2	1	4	3	3	3	2	4	4	2	3	0	1	0	0	3	4	4	4	4	4	3	0	0	4	3	0	3	4	0
110	110	1	1	21.7365	68	2	2		2	1	1	1	1	0	0	1	0	0	0	0	3	4	4	4	4	4		0	3	0	1	0	0	2	4	4	3	3	4	4	0	0	0	2	1	2	4	1	4
111	111	1	2	23.1473	61	3	2	1	2	2	2	2	3	1	0	0	0	0	0	0	3	3	4	4	4	4		1	4	0	0	0	1	4	4	2	4	4	4	2	0	0	4	4	0	3	3	0
112	112	1	2	25.1024	68	4	2		2	2	2	2	2	0	0	0	0	0	0	0	4	4	4	4	4	4		0	0	0	0	1	0	4	4	4	4	0	4	3	0	0	4	4	0	4	3	0
113	113	1	1	27.7551	73	2	2	2	2	2	2	2	2	0	0	0	0	0	0	0	4	4	4	4	4	4	2	0	0	0	0	0	0	4	4	4	4	4	4	4	0	0	4	4	0	4	4	0
114	114	1	1	29.668	70	4	2	2	2	2	2	2	3	0	0	0	0	0	0	0	2	4	4	4	4	4		0	4	1	0	0	1	4	4	3	4	4	4	2	0	0	4	4	0	4	3	0
118	118	1	1	23.5156	84	2	2		2	2	2	2	2	0	0	1	0	0	1	1	3	4	4	4	4	4		3	3	0	0	0	0	1	3	2	3	2	3	3	0	1	2	2	0	1	3	1	1
119	119	1	1	26.7299	74	2	2		2	2	2	1	3	0	0	0	0	0	0	0	4	4	4	4	4	4		0	4	0	0	0	0	4	4	4	4	4	4	4	0	2	4	4	0	4	3	0
120	120	1	1	25.7122	38	2	2		2	2	2	2	1	2	0	0	1	0	1	0	2	3	3	0	0	0		2	3	0	2	1	2	2	3	3	3	2	3	3	1	0	4	2	3	3	3	0
121	121	1	2	24.2123	78	4	2		2	2	1	2	3	2	0	0	0	0	0	1	3	4	2	4	4	4		1	2	0	2	0	0	3	3	3	4	4	2	2	0	0	2	2	1	3	3	0
122	122	1	1	23.6295	22	1	3	4	2	1	2	1	2	3	0	0	2	2	0	2	3	4	4	4	4	4	2	4	4	0	4	1	2	1	2	2	4	2	4	1	0	1	2	4	4	2	2	0
123	123	1	1	26.6728	62	2	4	2	2	2	2	2	3	0	0	0	0	0	0	0	4	4	4	4	4	4	4	0	4	0	1	0	0	3	4	4	4	4	4	4	0	0	0	4	0	4	2	1	0
124	124	1	2	27.3437	70	2	1		2	2	2	2	3	2	1	0	2	1	1	1	4	4	4	4	3	4		4	3	0	4	0	0	1	0	2	3	0	2	3	0	0	2	2	0	1	3	0
125	125	1	1	30.5568	72	2	3	1	2	2	2	2	2	0	0	0	0	0	0	0	4	4	4	4	4	4	4	0	4	0	1	0	0	4	4	4	4	2	4	3	0	0	4	4	0	3	3	0
126	59.1	2	2	21.9899	57	2	3	3	2	1	2	2	3	2	0	3	0	0	0	1	2	4	2	4	4	4		1	4	0	0	2	0	2	0	2	4	3	3	1	0	0	4	4	0	4	3	0
127	60.1	2	2	21.0077	67	3	3	1	2	2	1	2	3	3	1	1	1	0	1	0	4	4	4	4	4	3	4	0	3	0	0	0	0	4	4	4	4	4	4	3	1	1	4	4	0	4	3	0
128	61.1	2	2	20.83	68	2	2	3	2	1	2	2	3	0	0	0	0	0	0	0	4	4	4	4	4	4	2	0	4	0	2	0	0	2	4	4	4	4	4	4	0	4	4	4	0	4	4	0
129	62.1	2	2	15.8221	78	1	2	1	2	2	1	1	3	4	0	0	1	3	0	4	2	4	4	4	4	4		0	2	0	0	0	0	2	4	4	4	4	4	2	3	3	3	3	3	4	4	0
130	63.1	2	1	32.3029	61	2	3	3	2	2	2	1	2	4	0	0	0	0	0	1	1	3	1	4	3	4	0	3	3	0	3	0	1	2	3	1	3	3	3	2	0	1	4	4	0	3	3	0
131	64.1	2	2	24.7409	73	2	3		2	2	2	2	2	1	0	1	0	1	0	0	3	4	4	4	2	4	2	0	3	0	1	0	0	4	4	2	4	1	4	2	0	0	2	2	2	3	4	0
132	65.1	2	1	28.0428	66	2	2	4	2	2	2	2	3	0	0	0	0	0	2	0	3	4	4	4	4	4	3	0	3	0	0	0	0	1	2	2	4	2	3	2	0	3	4	3	0	2	2	0
133	66.1	2	2	23.1837	67	4	3		2	2	2	2	2	0	0	0	0	0	0	0	4	4	4	4	4	4		0	0	0	0	0	0	4	2	4	4	4	4	3	0	2	4	4	0	3	2	0
134	67.1	2	1	26.3465	63	2	2		2	2	2	1	2	0	0	0	0	0	0	0	2	4	3	4	3	4	4	0	4	0	0	0	0	4	4	4	4	2	4	4	0	1	0	4	0	4	2	0
135	68.1	2	1	23.04	72	2	3	4	2	2	2	2	2	2	0	0	1	0	2	3	3	4	4	4	4	4	2	0	3	0	0	2	2	3	3	2	3	3	3	2	1	0	2	2	1	2	2	1	2
136	69.1	2	1	21.7776	67	2	2	4	2	2	2	1	2	0	0	0	1	0	0	0	2	4	3	4	4	4	4	1	4	0	1	1	1	3	3	4	4	2	4	3	0	0	4	4	0	3	4	0
137	70.1	2	2	28.0404	67	2	1	3	2	1	1	2	3	0	0	1	1	0	0	0	4	4	4	4	4	4	4	0	4	0	1	0	0	3	4	4	4	4	4	4	0	0	4	3	0	2	4	1	0
138	71.1	2	2	38.6667	73	4	1	2	2	2	2	2	3	1	0	3	1	0	0	0	4	4	4	4	4	4	2	3	2	0	3	0	1	2	2	2	3	0	3	2	1	0	4	3	0	4	4	1	2
139	72.1	2	1	27.5482	67	2	2	3	2	2	2	2	3	1	0	0	0	0	0	0	4	4	4	4	4	4	3	0	4	0	0	0	0	2	4	4	4	4	4	4	0	0	4	4	0	3	3	0
140	73.1	2	2	27.8852	80	2	2	1	2	2	2	1	2	0	0	0	0	1	0	0	4	4	4	4	4	4		0	4	0	0	0	0	4	4	4	4	3	4	4	0	0	0	4	0	4	0	0
141	43.1	2	1	20.7612	44	2	1		2	1	1	1	3	2	0	1	3	1	0	0	4	4	4	4	4	4	2	0	4	0	0	0	0	3	3	2	4	3	2	3	0	0	0	3	0	2	1	1	4
142	126	1	2	29.0367	68	3	2	2	2	2	2	2	3	0	0	0	0	0	0	0	2	4	4	4	4			0	4	0	0	0	0	3	4	4	4	3	3	3	0	0	3	3	2	4	3	0
143	127	1	1	34.2857	58	2	3		2	2	2	2	1	1	1	0	1	0	0	1	3	4	4	4	4	4	2	3	2	0	1	0	0	3	2	3	0	2	3	2	1	0	3	4	0	4	3	0
144	128	1	2	24.2215	76	4	1		2	2	2	2	2	1	1	0	0	0	1	0	0	4	0	4	4	4		4	3	1	2	0	1	4	4	0	3	0	4	3	0	0	3	4	0	4	0	0
145	129	1	1	25.7959	70	2	2		2	2	2	2	3	1	0	2	1	0	0	0	4	4	4	4	4	4	2	0	4	0	0	0	0	4	4	4	4	3	4	2	1	2	4	4	1	4	4	0
146	130	1	2	31.8878	70	4	1		2	2	2	2	2	1	1	0	2	0	1	0	3	4	4	3	2			1	3	0	0	0	1	3	4	1	3	1	4	3	1	1	2	3	1	3	3	0
147	131	1	1	23.255	78	2	3		2	2	2	2	2	3	2	0	2	0	1	0	4	4	4	4	4	4		0	4	0	1	1	0	4	4	4	4	2	4	4	0	1	4	2	0	3	4	1	1
148	132	1	2	27.1809	77	2	1		2	2	2	1	3	3	0	0	0	0	1	0	3	4	3	4	3	4		0	2	0	1	0	0	3	4	4	4	2	4	3	0	0	3	4	0	2	2	0
149	133	1	1	27.143	66	2	3	1	2	2	2	2	3	0	0	0	0	0	0	1	2	4	3	4	4	4	2	0	4	0	0	0	0	4	4	4	4	4	4	4	0	2	4	4	0	4	4	1	0
150	134	1	1	24.2215	66	2	2		2	2	2	2	1	0	0	0	0	0	0	0	2	4	1	4	4	4	3	1	4	0	0	0	0	4	4	4	4	2	4	3	0	0	4	4	0	4	3	0
151	135	1	2	26.6728	53	2	2	1	2	2	1	1	3	3	1	3	1	0	1	1	4	4	4	4	4	4		1	4	0	1	0	1	0	4	1	4	3	4	2	0	2	4	2	1	1	2	0
152	136	1	1	25.4327	72	2	2		2	2	2	2	3	2	0	0	0	0	1	0	2	4	3	4	4	4	2	0	4	0	1	0	0	2	2	4	4	3	4	3	0	3		2		4	3	1	0
153	127.1	2	1	34.4781	58	2	3		2	2	2	2	2	3	0	1	0	0	0	1	3	4	4	3	3	4		1	3	0	1	0	0	2	2	3	0	2	3	3	1	0	3	4	0	4	3	0
154	137	1	1	23.2438	80	2	3	1	2	2	2	2	1	1	0	0	0	0	0	0	3	3	3	4	3	4		0	4	0	0	0	0	4	4	3	4	4	4	4	0	0	4	4	0	2	4	0
155	138	1	2	30.1021	64	2	2	2	2	1	2	1	2	3	0	0	0	1	0	0	3	4	4	4	4	4	4	0	1	0	2	0	2	2	4	4	4	2	4	2	0	0	3	3	0	0	3	0
156	139	1	2	34.1986	59	3	3		2	2	2	2	2	3	2	0	2	0	1	3	4	4	4	3	3	4	3	2	3	0	1	0	0	0	2	3	3	3	1	1	0	1	1	1	0	1	0	1	3
157	140	1	2	27.0051	80	4	4		2	2	2	2	2	0	0	0	0	0	0	1	4	4	3	4	4			0	4	0	0	0	0	1	3	4	4	3	4	4	0	1	3	3	0	4	4	0
158	125.1	2	1	31.6885	72	2	3	1	2	2	2	2	2	0	0	0	0	0	0	0	4	4	4	4	4	4	4	0	4	0	1	0	0	4	4	4	4	3	4	4	0	0	4	4	0	4	2	0
159	138.1	2	2	30.1021	64	2	2	2	2	1	2	1	2	2	1	0	1	0	0	0	3	4	4	4	4	4	4	0	2	0	2	0	1	2	4	4	4	2	4	2	0	0	3	3	0	0	2	0
160	137.1	2	1	23.2438	80	2	3	1	2	2	2	2	1	1	0	0	0	0	0	0	3	3	2	3	3	4		0	3	0	0	0	0	4	4	3	3	4	4	4	0	0	4	4	0	3	4	0
161	24.1	2	1	26.2966	62	2	1	3	2	1	1	1	3	0	0	0	1	0	1	0	2	4	2	4	4	4		0	4	0	1	0	0	2	2	4	4	2	4	2	0	0		2		4	4	1	0
162	42.1	2	2	28.578	53	1	2		2	2	2	2	2	0	0	0	0	0	0	0	3	4	3	4	4	4	0	0	4	0	0	1	0	4	4	4	4	3	4	4	0	0	4	3	1	2	3	0
163	133.1	2	1	27.143	66	2	3	1	2	2	2	2	3	0	0	0	0	1	0	0	2	3	3	4	4	4	2	0	3	0	1	0	0	2	4	4	4	4	4	3	0	2		4	4	4	1	0	1
164	134.1	2	1	24.2215	66	2	2		2	2	2	2	2	0	0	0	0	0	0	0	3	4	1	4	4	4	2	1	4	0	1	0	2	3	2	4	4	2	4	1	1	1	4	4	0	4	2	0
165	135.1	2	2	26.6728	53	2	2	1	2	2	2	1	3	1	1	1	1	0	1	0	3	4	2	4	4	4		1	2	0	1	0	3	0	4	2	4	0	1	2	1	1	4	0	0	2	2	0
166	141	1	1	24.9135	86	2	3		2	2	2	2	1	2	0	3	1	0	3	2	4	4	4	3	3	4		0	1	1	0	0	1	2	2	3	3	1	3	0	0	1	0	2	3	3	3	0
167	142	1	1	22.6347	67	2	2		2	2	2	1	1	1	2	0	0	0	1	0	2	4	3	4	4	4		3	2	4	3	0	2	3	3	2	3	1	0	3	0	1	3	3	2	3	3	0
168	143	1	1	21.4844	66	2	2		2	1	2	2	2	2	0	0	0	0	0	0	2	4	3	4	3	2		0	3	0	0	0	0	2	3	3	3	2	3	2	0	0	0	2	0	3	3	1	0
169	144	1	1	23.3067	67	3	3		2	2	2	2	1	0	0	0	0	0	2	0	3	4	4	4	3	3		1	3	0	0	0	1	3	3	4	2	3	2	3	0	0	3	2	2	3	3	0
170	145	1	1	28.4055	64	2	3		2	2	2	2	1	0	0	1	0	0	0	0	3	3	2	2	2	3		0	3	0	0	0	0	3	2	3	3	3	2	2	0	0	3	4	1	3	3	0
171	146	1	1	29.4251	52	2	3		2	2	2	2	3	0	0	0	0	0	1	0	3	4	4	4	4	4	4	1	3	0	2	1	2	3	4	3	4	2	2	2	3	0	4	3	0	3	3	0
172	147	1	1	23.8895	62	2	2	2	2	1	2	2	3	0	0	0	0	0	0	0	4	4	4	4	4	4	2	0	4	0	0	1	1	4	4	4	4	2	4	2	0	0	4	3	0	3	3	0
173	148	1	1	23.1206	48	2	2	4	2	2	2	2	2	3	0	0	1	0	1	0	4	4	4	4	4	4		2	0	2	2	4	4	0	4	0	3	3	4	0	0	2	3	4	0	4	0	1	3
174	149	1	1	19.5682	64	1	2		2	2	2	2	3	2	0	0	0	0	0	0	2	2	2	3	4	4	2	0	4	0	0	0	1	2	4	4	4	1	4	3	1	2		0		2	2	1	2
175	150	1	1	25.2493	78	2	2		2	2	2	2	3	2	0	0	0	0	1	3	4	4	4	4	4	4		1	3	0	1	0	0	1	3	4	4	4	4	4	0	0	4	2	0	2	4	0
176	151	1	1	28.3447	65	2	2		2	2	2	2	2	1	0	0	0	0	0	0	3	4	4	4	4	4	4	0	3	0	0	0	0	2	4	4	4	3	4	3	2	0	4	3	0	3	2	0
177	152	1	1	28.06	79	4	2	1	2	2	2	2	2	1	0	0	0	0	0	0	3	3	3	4	4	4		3	4	0	0	1	1	4	0	2	3	3	4	1	0	0	3	3	0	4	4	0
178	153	1	2	27.8159	55	2	2		2	2	1	2	3	2	0	4	4	0	0	3	4	4	4	4	4	4		0	4	0	1	0	1	1	0	4	4	1	4	2	0	0	0	0	2	4	4	1	3
179	154	1	1	23.7118	62	2	2		2	1	2	2	2	1	0	0	0	0	0	0	3	4	2	4	4	4	4	0	4	0	0	0	0	3	4	4	4	4	4	3	0	0	4	3	0	3	4	0
180	136.1	2	1	25.4327	72	2	2		2	2	2	2	3	1	0	0	0	0	2	0	2	4	2	4	4	4		0	4	0	1	0	0	2	2	4	4	3	4	3	0	2		2		3	3	1	1
181	150.1	2	1	25.2493	78	2	2		2	2	2	2	3	1	0	0	0	0	1	2	4	4	4	4	4	4		1	3	0	0	0	0	1	3	4	4	4	4	4	0	0	4	2	0	3	4	0
182	151.1	2	1	28.699	65	2	2		2	2	2	2	2	1	0	0	0	0	1	0	2	4	3	4	4	4	3	0	2	0	1	0	0	2	4	4	4	3	4	3	2	0	4	3	0	4	2	0
183	152.1	2	1	28.06	79	4	2	1	2	2	2	2	2	1	0	0	0	0	0	0	3		3					2	4	0	1	1	1	4	0	2	3	2	4	2	0	0	4	3	0	3	3	0
184	154.1	2	1	23.7118	62	2	2		2	1	2	2	2	0	0	0	0	0	0	0	3	3	2	4	4	4		0	4	0	0	0	0	2	4	4	4	3	4	3	0	0	4	3	0	3	4	0
[truncated: 102 more columns]
